# Supplementary material for: A Four-Methylated lncRNAs-Based Prognostic Signature for Hepatocellular Carcinoma
Source: Genes (Basel). 2020 Aug 8;11(8):908. doi: 10.3390/genes11080908 (PMC7463540; doi:10.3390/genes11080908)
Supplement: Supplementary file 1 [file genes-11-00908-s001.zip]

Archive with 1 entries (1 files):
- Methylated differential expressed lncRNAs.xlsx
