# Supplementary material for: A Four-Methylated lncRNAs-Based Prognostic Signature for Hepatocellular Carcinoma
Source: Genes (Basel). 2020 Aug 8;11(8):908. doi: 10.3390/genes11080908 (PMC7463540; doi:10.3390/genes11080908)
Supplement: Supplementary file 1 [file genes-11-00908-s001.zip › Methylated differential expressed lncRNAs.xlsx]

## Sheet: diff-expression-meth-data
GENE	logFC	logCPM	PValue	FDR	regulated	GeneName	GeneType	TranscriptID	TranscriptName	TranscriptType	Methylation.Status	Pvalue	FDR	Methylation.Difference	Meancase	Meancontrol
ENSG00000187013.4	2.97367	-0.828299	7.63e-30	4.58e-25	Up-Regulated	C17orf82	lincRNA	ENST00000623772.1	C17orf82-001	lincRNA	hypomethylation	1.85e-25	5.76e-24	-0.310724	0.352317	0.663041
ENSG00000189275.3	4.55431	-2.48002	1.95e-07	0.0102383	Up-Regulated	LINC01164	lincRNA	ENST00000341866.3	LINC01164-001	lincRNA	hypomethylation	3.57e-21	4.26e-20	-0.321523	0.243539	0.565062
ENSG00000204625.9	1.69773	-2.76646	2.95e-08	0.00158424	Up-Regulated	HCG9	lincRNA	ENST00000376800.6	HCG9-001	lincRNA	hypermethylation	1.94e-17	1.72e-16	0.315822	0.615923	0.300101
ENSG00000205628.2	4.61763	-0.842077	4.24e-11	2.38e-06	Up-Regulated	LINC01446	lincRNA	ENST00000380970.2	LINC01446-001	lincRNA	hypomethylation	3.79e-25	1.13e-23	-0.366376	0.379967	0.746343
ENSG00000205634.5	3.52277	-3.61033	1.19e-07	0.00629966	Up-Regulated	LINC00898	lincRNA	ENST00000609786.4	LINC00898-002	lincRNA	hypomethylation	3.16e-22	4.2e-21	-0.337668	0.539851	0.877519
ENSG00000213279.2	2.51139	-1.30531	4.92e-09	0.000267825	Up-Regulated	RP1-29C18.9	lincRNA	ENST00000393264.2	RP1-29C18.9-001	lincRNA	hypomethylation	2.8e-16	1.35e-15	-0.30332	0.554759	0.85808
ENSG00000214803.3	4.66789	-1.44533	3.41e-09	0.000186443	Up-Regulated	RP11-37N22.1	lincRNA	ENST00000523703.1	RP11-37N22.1-001	lincRNA	hypomethylation	4.6e-17	3.88e-16	-0.303186	0.352992	0.656178
ENSG00000215808.2	3.7492	-0.0475509	2.91e-08	0.00155983	Up-Regulated	LINC01139	lincRNA	ENST00000400946.2	LINC01139-001	lincRNA	hypomethylation	1.58e-16	8.85e-16	-0.342399	0.451549	0.793948
ENSG00000223485.1	2.86269	-2.5776	7.05e-11	3.95e-06	Up-Regulated	RP11-417E7.1	lincRNA	ENST00000449466.1	RP11-417E7.1-002	lincRNA	hypomethylation	1.94e-18	1.54e-17	-0.305125	0.479049	0.784175
ENSG00000224271.4	5.31179	-2.48389	4.27e-14	2.46e-09	Up-Regulated	RP11-191L9.4	lincRNA	ENST00000423737.4	RP11-191L9.4-001	lincRNA	hypomethylation	2.21e-17	1.96e-16	-0.331609	0.501799	0.833408
ENSG00000224481.1	2.25985	-3.6609	3.51e-10	1.95e-05	Up-Regulated	RP11-495P10.3	lincRNA	ENST00000452996.1	RP11-495P10.3-001	lincRNA	hypomethylation	4.26e-23	9.04e-22	-0.317281	0.384728	0.702009
ENSG00000224854.3	4.16403	-3.48482	2.52e-20	1.49e-15	Up-Regulated	CDKN2A-AS1	lincRNA	ENST00000441769.3	CDKN2A-AS1-001	lincRNA	hypermethylation	5.86e-24	1.18e-22	0.353258	0.451121	0.0978627
ENSG00000225383.5	5.57786	-1.81936	1.59e-47	9.58e-43	Up-Regulated	SFTA1P	lincRNA	ENST00000446372.2	SFTA1P-001	lincRNA	hypomethylation	4.58e-16	3.34e-15	-0.314905	0.592474	0.90738
ENSG00000225656.1	3.3619	-2.73073	4.28e-13	2.45e-08	Up-Regulated	RP5-858B6.1	lincRNA	ENST00000436739.1	RP5-858B6.1-001	lincRNA	hypomethylation	2.93e-30	1.96e-28	-0.340054	0.425037	0.765092
ENSG00000227674.1	7.22648	-1.06755	5.3e-21	3.15e-16	Up-Regulated	LINC00355	lincRNA	ENST00000456627.1	LINC00355-001	lincRNA	hypomethylation	8.08e-22	1.39e-20	-0.322095	0.518678	0.840773
ENSG00000227683.1	4.81583	-3.18941	3.8e-07	0.0198351	Up-Regulated	RP11-445N18.5	lincRNA	ENST00000422807.1	RP11-445N18.5-001	lincRNA	hypomethylation	9.82e-17	5.08e-16	-0.307352	0.570941	0.878293
ENSG00000228718.1	2.56887	-4.23717	1.3e-09	7.13e-05	Up-Regulated	RP11-145H9.3	lincRNA	ENST00000440848.1	RP11-145H9.3-001	lincRNA	hypomethylation	1.03e-13	5.4e-13	-0.316946	0.523967	0.840912
ENSG00000230417.9	3.28112	-3.10736	4.38e-08	0.00234246	Up-Regulated	LINC00856	lincRNA	ENST00000432742.1	LINC00856-002	lincRNA	hypomethylation	1.62e-24	4.38e-23	-0.319386	0.258551	0.577936
ENSG00000230426.2	4.50115	-2.73317	1.81e-07	0.00954912	Up-Regulated	ERVMER61-1	lincRNA	ENST00000614505.1	ERVMER61-1-201	lincRNA	hypomethylation	2.93e-23	5.01e-22	-0.358213	0.39584	0.754053
ENSG00000230561.3	1.49244	-2.46951	8e-08	0.00424856	Up-Regulated	LINC01183	lincRNA	ENST00000514853.2	LINC01183-001	lincRNA	hypomethylation	3.22e-21	4.99e-20	-0.351951	0.356018	0.707968
ENSG00000231666.4	3.73233	-3.24815	4.68e-27	2.8e-22	Up-Regulated	RP11-404O13.1	lincRNA	ENST00000414848.1	RP11-404O13.1-001	lincRNA	hypomethylation	4.1e-19	4.71e-18	-0.339099	0.450041	0.78914
ENSG00000231877.1	3.70375	-3.00808	1.84e-07	0.00968583	Up-Regulated	RP11-177F15.1	lincRNA	ENST00000442726.1	RP11-177F15.1-001	lincRNA	hypomethylation	1.58e-16	1.23e-15	-0.342399	0.451549	0.793948
ENSG00000233359.1	5.89187	-2.64288	1.15e-09	6.34e-05	Up-Regulated	RP11-202K23.1	lincRNA	ENST00000447916.1	RP11-202K23.1-001	lincRNA	hypomethylation	4.52e-27	1.44e-25	-0.302545	0.567073	0.869618
ENSG00000233559.1	1.4206	-0.0703893	6.15e-07	0.0319136	Up-Regulated	AC016831.7	lincRNA	ENST00000447430.1	AC016831.7-001	lincRNA	hypomethylation	4.45e-25	9.61e-24	-0.305944	0.441421	0.747365
ENSG00000233922.2	2.87125	-0.863627	7.01e-09	0.000380784	Up-Regulated	AL133493.2	lincRNA	ENST00000424569.1	AL133493.2-001	lincRNA	hypomethylation	5.75e-17	4.76e-16	-0.373449	0.584551	0.958
ENSG00000234142.1	2.48789	-2.94815	1.86e-08	0.00100394	Up-Regulated	RP11-276E17.2	lincRNA	ENST00000426519.1	RP11-276E17.2-001	lincRNA	hypomethylation	1.66e-17	1.49e-16	-0.339518	0.37688	0.716398
ENSG00000234426.1	4.84407	-3.17002	1.7e-08	0.000917432	Up-Regulated	RP11-459O1.2	lincRNA	ENST00000429137.1	RP11-459O1.2-001	lincRNA	hypomethylation	1.04e-21	1.75e-20	-0.446767	0.496342	0.94311
ENSG00000234722.3	8.59946	2.94525	1.6e-15	9.32e-11	Up-Regulated	LINC01287	lincRNA	ENST00000453187.1	LINC01287-002	lincRNA	hypomethylation	9.52e-28	4.2e-26	-0.300286	0.494862	0.795148
ENSG00000240405.4	3.63927	-3.7407	1.35e-08	0.000727656	Up-Regulated	LINC01212	lincRNA	ENST00000483525.1	LINC01212-001	lincRNA	hypomethylation	1.46e-21	2.41e-20	-0.319277	0.485064	0.804341
ENSG00000242781.1	3.88748	-3.7636	1.2e-08	0.000650624	Up-Regulated	RP11-47P18.2	lincRNA	ENST00000473938.1	RP11-47P18.2-001	lincRNA	hypomethylation	4.52e-16	2.39e-15	-0.312687	0.437824	0.750511
ENSG00000243144.5	3.12215	-2.70642	4.27e-09	0.000232737	Up-Regulated	RP11-115N4.1	lincRNA	ENST00000418395.1	RP11-115N4.1-003	lincRNA	hypomethylation	3.18e-18	3.2e-17	-0.350351	0.44935	0.799702
ENSG00000248118.1	6.5114	-1.27737	1.65e-10	9.19e-06	Up-Regulated	LINC01019	lincRNA	ENST00000505443.1	LINC01019-001	lincRNA	hypomethylation	1.1e-29	7.52e-28	-0.343648	0.469357	0.813005
ENSG00000248238.1	3.41726	-2.85611	1.01e-11	5.7e-07	Up-Regulated	RP11-3J1.1	lincRNA	ENST00000505347.1	RP11-3J1.1-001	lincRNA	hypomethylation	3.99e-26	1.03e-24	-0.339122	0.493417	0.832538
ENSG00000248515.1	5.6721	-2.25191	4.12e-18	2.42e-13	Up-Regulated	RP11-608O21.1	lincRNA	ENST00000511431.1	RP11-608O21.1-001	lincRNA	hypomethylation	6.01e-24	1.47e-22	-0.379132	0.338853	0.717985
ENSG00000249174.1	3.79551	-3.94176	5.27e-07	0.0274146	Up-Regulated	RP11-124N3.3	lincRNA	ENST00000504827.1	RP11-124N3.3-001	lincRNA	hypomethylation	2.62e-18	2.04e-17	-0.314827	0.569988	0.884815
ENSG00000249550.5	5.71004	0.634564	1.4e-14	8.09e-10	Up-Regulated	LINC01234	lincRNA	ENST00000510694.2	LINC01234-001	lincRNA	hypomethylation	5.49e-29	3.09e-27	-0.379572	0.368909	0.748481
ENSG00000249859.6	2.35593	2.07431	5.37e-21	3.18e-16	Up-Regulated	PVT1	lincRNA	ENST00000523068.1	PVT1-010	lincRNA	hypomethylation	6.18e-15	3.86e-14	-0.321989	0.46545	0.787438
ENSG00000250432.4	2.32111	-3.9487	1.36e-07	0.00718112	Up-Regulated	RP11-834C11.5	lincRNA	ENST00000513381.4	RP11-834C11.5-002	lincRNA	hypomethylation	3.86e-15	2.49e-14	-0.315887	0.541643	0.857531
ENSG00000250509.1	3.84986	-1.93493	2.8e-10	1.55e-05	Up-Regulated	CTC-573N18.1	lincRNA	ENST00000507681.1	CTC-573N18.1-001	lincRNA	hypomethylation	1.32e-31	1.11e-29	-0.36371	0.355953	0.719663
ENSG00000250584.2	4.6659	-3.01086	4.8e-08	0.00256373	Up-Regulated	LINC01511	lincRNA	ENST00000504989.1	LINC01511-001	lincRNA	hypomethylation	6.22e-34	9.24e-32	-0.323947	0.270373	0.594319
ENSG00000251136.7	1.01107	1.37834	1.43e-11	8.09e-07	Up-Regulated	RP11-37B2.1	lincRNA	ENST00000524166.1	RP11-37B2.1-003	lincRNA	hypomethylation	8.9e-59	6.28e-56	-0.450187	0.274456	0.724644
ENSG00000251574.5	5.45245	-2.97993	1.23e-18	7.25e-14	Up-Regulated	RP11-6N13.1	lincRNA	ENST00000503650.1	RP11-6N13.1-007	lincRNA	hypomethylation	3.86e-15	2.49e-14	-0.397051	0.562688	0.959739
ENSG00000251629.5	8.81965	0.511199	3.03e-20	1.79e-15	Up-Regulated	RP11-774D14.1	lincRNA	ENST00000514876.4	RP11-774D14.1-003	lincRNA	hypomethylation	2.1e-31	1.05e-29	-0.323869	0.428994	0.752863
ENSG00000253363.4	6.58706	-1.87277	3.26e-14	1.88e-09	Up-Regulated	RP11-962G15.1	lincRNA	ENST00000519451.1	RP11-962G15.1-001	lincRNA	hypomethylation	7.6e-19	8.38e-18	-0.385225	0.573301	0.958526
ENSG00000253508.1	6.57147	-1.85453	7.64e-24	4.55e-19	Up-Regulated	RP1-170O19.14	lincRNA	ENST00000523331.1	RP1-170O19.14-001	lincRNA	hypermethylation	5.71e-33	6.37e-31	0.347764	0.55898	0.211215
ENSG00000253642.4	6.65236	-1.19864	9.69e-12	5.48e-07	Up-Regulated	RP11-317N12.1	lincRNA	ENST00000523063.4	RP11-317N12.1-003	lincRNA	hypomethylation	6.62e-14	3.53e-13	-0.300027	0.513275	0.813302
ENSG00000254142.2	2.37161	-4.22846	3.83e-09	0.000208983	Up-Regulated	RP11-53M11.3	lincRNA	ENST00000522001.1	RP11-53M11.3-003	lincRNA	hypomethylation	2.61e-18	2.65e-17	-0.300535	0.579152	0.879688
ENSG00000254654.1	3.31095	-3.10797	1.72e-19	1.02e-14	Up-Regulated	AC068858.1	lincRNA	ENST00000525114.1	AC068858.1-001	lincRNA	hypomethylation	2.24e-16	1.71e-15	-0.301977	0.483484	0.785461
ENSG00000255257.1	4.74028	-2.79739	6.9e-09	0.000374628	Up-Regulated	AC025016.1	lincRNA	ENST00000528915.1	AC025016.1-001	lincRNA	hypomethylation	2.87e-40	1.21e-37	-0.335183	0.307191	0.642375
ENSG00000255874.2	1.8055	1.16003	5.7e-11	3.19e-06	Up-Regulated	LINC00346	lincRNA	ENST00000538077.2	LINC00346-001	lincRNA	hypomethylation	6e-24	1.47e-22	-0.314901	0.352246	0.667147
ENSG00000256128.4	2.82143	-0.531938	5.88e-12	3.33e-07	Up-Regulated	LINC00944	lincRNA	ENST00000536517.1	LINC00944-003	lincRNA	hypomethylation	4.14e-21	6.3e-20	-0.303232	0.325225	0.628457
ENSG00000258689.1	3.5703	-2.58783	4.05e-11	2.27e-06	Up-Regulated	LINC01269	lincRNA	ENST00000553682.1	LINC01269-001	lincRNA	hypomethylation	2.48e-28	1.27e-26	-0.329053	0.382004	0.711057
ENSG00000259439.2	7.17799	-0.710581	4.13e-16	2.41e-11	Up-Regulated	RP11-89K21.1	lincRNA	ENST00000444871.2	RP11-89K21.1-003	lincRNA	hypermethylation	1.15e-13	5.98e-13	0.343866	0.420889	0.0770235
ENSG00000259518.1	2.97812	-4.26305	8.67e-07	0.0447697	Up-Regulated	LINC01583	lincRNA	ENST00000557838.1	LINC01583-003	lincRNA	hypomethylation	2.57e-16	1.41e-15	-0.353983	0.566735	0.920718
ENSG00000259786.5	3.87122	-2.25952	1.12e-08	0.000605141	Up-Regulated	CTD-2118P12.1	lincRNA	ENST00000602801.1	CTD-2118P12.1-002	lincRNA	hypomethylation	1.17e-16	9.33e-16	-0.338053	0.522766	0.860819
ENSG00000260983.1	3.35398	-4.13776	2.04e-07	0.0107027	Up-Regulated	RP11-150D5.2	lincRNA	ENST00000568714.1	RP11-150D5.2-001	lincRNA	hypomethylation	3.33e-21	5.14e-20	-0.37576	0.530834	0.906594
ENSG00000261175.4	3.68172	-0.84439	1.2e-09	6.6e-05	Up-Regulated	CTD-2015G9.2	lincRNA	ENST00000569740.4	CTD-2015G9.2-002	lincRNA	hypomethylation	4.28e-21	7.72e-20	-0.36151	0.453845	0.815355
ENSG00000261742.4	3.45752	-3.76695	6.46e-07	0.0334854	Up-Regulated	LINC00922	lincRNA	ENST00000569736.4	LINC00922-001	lincRNA	hypomethylation	3.64e-16	2.69e-15	-0.328593	0.463684	0.792277
ENSG00000265717.1	3.70745	-3.54069	2.77e-09	0.000151267	Up-Regulated	RP11-94B19.7	lincRNA	ENST00000579714.1	RP11-94B19.7-001	lincRNA	hypomethylation	3.01e-38	9.29e-36	-0.355521	0.369552	0.725072
ENSG00000265933.4	3.584	-1.14896	8.24e-07	0.0425995	Up-Regulated	LINC00668	lincRNA	ENST00000581571.4	LINC00668-002	lincRNA	hypomethylation	6.37e-16	5.46e-15	-0.300521	0.598345	0.898866
ENSG00000268649.3	2.56154	-3.47217	3.21e-07	0.0168068	Up-Regulated	RP4-806M20.4	lincRNA	ENST00000596276.1	RP4-806M20.4-001	lincRNA	hypomethylation	5.03e-26	1.72e-24	-0.301508	0.399264	0.700772
ENSG00000270816.4	7.70494	1.39782	1.47e-14	8.51e-10	Up-Regulated	LINC00221	lincRNA	ENST00000603633.2	LINC00221-002	lincRNA	hypomethylation	1.61e-15	1.1e-14	-0.355911	0.57322	0.929131
ENSG00000272046.1	3.7488	-2.91119	2.74e-09	0.000149885	Up-Regulated	RP11-471M2.3	lincRNA	ENST00000606221.1	RP11-471M2.3-001	lincRNA	hypomethylation	8.87e-22	1.1e-20	-0.306017	0.507389	0.813407
ENSG00000272168.4	1.89386	0.0245961	3.55e-09	0.000193682	Up-Regulated	CASC15	lincRNA	ENST00000444265.5	CASC15-002	lincRNA	hypomethylation	3.21e-12	1.38e-11	-0.308824	0.52805	0.836874
ENSG00000276399.1	4.73773	-3.4475	2.22e-08	0.00119314	Up-Regulated	FLJ36000	lincRNA	ENST00000612344.1	FLJ36000-001	lincRNA	hypomethylation	5.93e-19	6.66e-18	-0.399128	0.544572	0.9437
ENSG00000280683.1	4.4243	-3.62021	1.03e-08	0.000555777	Up-Regulated	LINC01242	lincRNA	ENST00000629369.1	LINC01242-001	lincRNA	hypomethylation	1.05e-27	4.45e-26	-0.315147	0.510782	0.825929
ENSG00000100181.20	-1.22608	-1.44148	5.06e-07	0.0263223	Down-Regulated	TPTEP1	lincRNA	ENST00000591299.1	TPTEP1-005	lincRNA	hypermethylation	9.04e-26	2.98e-24	0.306022	0.385117	0.0790952
ENSG00000227467.3	-1.494	-1.69961	4.9e-19	2.89e-14	Down-Regulated	LINC01537	lincRNA	ENST00000450804.3	LINC01537-001	lincRNA	hypomethylation	4.49e-18	4.42e-17	-0.328115	0.437694	0.765808
ENSG00000229140.7	-1.87036	-3.89918	5.93e-10	3.28e-05	Down-Regulated	CCDC26	lincRNA	ENST00000446592.6	CCDC26-001	lincRNA	hypomethylation	4.13e-24	1.04e-22	-0.364893	0.462806	0.827699
ENSG00000230709.1	-1.82429	-4.24971	3.69e-15	2.14e-10	Down-Regulated	AC104024.1	lincRNA	ENST00000428142.1	AC104024.1-001	lincRNA	hypomethylation	4.12e-15	2.65e-14	-0.313397	0.59163	0.905026
ENSG00000237838.1	-2.00837	-4.57671	1.19e-10	6.64e-06	Down-Regulated	AC133680.1	lincRNA	ENST00000455576.1	AC133680.1-001	lincRNA	hypomethylation	6.36e-16	4.57e-15	-0.329237	0.590892	0.920129
ENSG00000242741.1	-2.15638	-4.36538	3.24e-08	0.00173749	Down-Regulated	RP11-20B7.1	lincRNA	ENST00000498832.1	RP11-20B7.1-001	lincRNA	hypomethylation	1.68e-20	1.82e-19	-0.325606	0.399272	0.724877
ENSG00000245768.5	-1.24887	-3.53994	4.85e-08	0.00259005	Down-Regulated	RP11-410D17.2	lincRNA	ENST00000500117.1	RP11-410D17.2-001	lincRNA	hypomethylation	8.14e-23	1.65e-21	-0.386622	0.477743	0.864365
ENSG00000247317.3	-1.7717	-0.0757771	6.99e-12	3.96e-07	Down-Regulated	RP11-273G15.2	lincRNA	ENST00000522060.1	RP11-273G15.2-004	lincRNA	hypomethylation	1.18e-39	4.55e-37	-0.372798	0.409253	0.782051
ENSG00000248455.4	-1.76312	-4.55878	3.83e-09	0.000209164	Down-Regulated	RP11-321E2.3	lincRNA	ENST00000505844.1	RP11-321E2.3-003	lincRNA	hypomethylation	2.68e-16	2.34e-15	-0.300734	0.231534	0.532268
ENSG00000250333.1	-3.52223	-4.21275	1.19e-23	7.07e-19	Down-Regulated	RP11-4O3.1	lincRNA	ENST00000507808.1	RP11-4O3.1-001	lincRNA	hypomethylation	1.55e-24	4.2e-23	-0.353149	0.521933	0.875081
ENSG00000253444.1	-1.97976	-4.67615	2.15e-11	1.21e-06	Down-Regulated	AC133633.2	lincRNA	ENST00000522799.1	AC133633.2-001	lincRNA	hypomethylation	2.82e-32	2.75e-30	-0.315965	0.358435	0.6744
ENSG00000258913.1	-1.60917	-2.35182	5.71e-08	0.003043	Down-Regulated	RP11-260M19.2	lincRNA	ENST00000553757.1	RP11-260M19.2-001	lincRNA	hypomethylation	3.25e-17	2.81e-16	-0.407985	0.557182	0.965167
ENSG00000268505.1	-1.99904	-4.62831	1.65e-11	9.33e-07	Down-Regulated	RP11-805I24.3	lincRNA	ENST00000599841.1	RP11-805I24.3-001	lincRNA	hypomethylation	1.84e-13	9.26e-13	-0.308612	0.592374	0.900987
